# Supplementary material for: Mechanically activated ion channel Piezo1 contributes to melanoma malignant progression through AKT/mTOR signaling
Source: Cancer Biol Ther. 2022 Apr 20;23(1):336–47. doi: 10.1080/15384047.2022.2060015 (PMC9037449; doi:10.1080/15384047.2022.2060015)
Supplement: Supplemental Material [file KCBT_A_2060015_SM4143.zip]

Archive with 7 entries (7 files):
- Fig 3e.tif
- FIG.3A(A375)-1.tif
- FIG.3A(B16)-1.tif
- Fig3f-g.tif
- Fig4e-g.tif
- supplementary 1tif.tif
- supplementary 2 .tif
